# Supplementary material for: Characterization of Urinary N-Acetyltaurine as a Biomarker of Hyperacetatemia in Mice
Source: Metabolites. 2024 Jun 7;14(6):322. doi: 10.3390/metabo14060322 (PMC11205699; doi:10.3390/metabo14060322)
Supplement: Supplementary file 1 [file metabolites-14-00322-s001.zip]

Archive with 1 entries (1 files):
- metabolites-3036792-supplementary.pdf
